# Supplementary material for: Sleep patterns correlates with the efficacy of tDCS on post-stroke patients with prolonged disorders of consciousness
Source: J Transl Med. 2022 Dec 15;20:601. doi: 10.1186/s12967-022-03710-2 (PMC9756665; doi:10.1186/s12967-022-03710-2)
Supplement: Supplementary file 1 — Additional file 1. The demographic and clinical characteristics of the all patients we detected. [file 12967_2022_3710_MOESM1_ESM.xlsx]

## Sheet: Sheet1
Number	Age	sex	Duration (day)	GCS	CRS-R	GOS-E	State	Etiology	Location (left/right)	Location (region)	Sleep cycles
MCS1	44	M	46	7	10	4	MCS	Hemorrhage	Left	Temporal lobe, occipital lobe, basal ganglia	Yes
MCS2	43	F	92	5	11	4	MCS	Hemorrhage	Right	Temporal lobe, occipital lobe, basal ganglia	Yes
MCS3	55	F	96	5	22	3	MCS	Hemorrhage	Left	Temporal lobe, occipital lobe, basal ganglia	Yes
MCS4	59	M	111	6	11	3	MCS	Hemorrhage	Left	Frontal lobe, corpus callosum	Yes
MCS5	37	F	90	8	15	5	MCS	Hemorrhage	Bilateral	brain stem	Yes
MCS6	67	M	100	7	9	3	MCS	Hemorrhage	Left	brain stem, cerebellum	Yes
MCS7	61	M	123	7	11	3	MCS	Hemorrhage	Right	Frontal lobe, temporal lobe, subarachnoid hemorrhage	Yes
MCS8	66	M	51	7	9	3	MCS	Hemorrhage	Right	Temporal lobe, occipital lobe, corpus callosum	Yes
MCS9	51	M	210	8	10	3	MCS	Hemorrhage	Left	Temporal lobe, occipital lobe	Yes
MCS10	49	M	181	8	11	3	MCS	Hemorrhage	Left	Temporal lobe, frontal lobe, basal ganglia	Yes
MCS11	69	M	279	7	8	3	MCS	Hemorrhage	Bilateral	basal ganglia, cerebellum	Yes
MCS12	69	F	249	7	12	3	MCS	Hemorrhage	Bilateral	Thalamus	Yes
MCS13	44	M	300	4	8	3	MCS	Hemorrhage	Left	Temporal lobe, occipital lobe, basal ganglia	Yes
MCS14	61	M	104	7	7	4	MCS	Hemorrhage	Bilateral	Right temporal lobe, occipital lobe, bilateral basal ganglia	Yes
MCS15	67	M	86	7	8	3	MCS	Hemorrhage	Left	brain stem	Yes
MCS16	60	M	59	7	7	4	MCS	Hemorrhage	Bilateral	brain stem	Yes
MCS17	53	F	40	8	11	3	MCS	Infarction	Right	Frontal lobe, corpus callosum, bilateral thalamus, brain stem	Yes
MCS18	68	M	84	8	8	3	MCS	Hemorrhage	Bilateral	basal ganglia, cerebellum	Yes
MCS19	53	M	52	7	11	4	MCS	Hemorrhage	Left	Temporal lobe, occipital lobe	Yes
MCS20	47	M	162	7	9	2	MCS	Hemorrhage	Bilateral	Right temporal lobe, occipital lobe, bilateral basal ganglia	Yes
MCS21	56	M	162	6	9	3	MCS	Hemorrhage	Bilateral	Thalamus, brain stem	Yes
MCS22	66	M	55	7	13	4	MCS	Hemorrhage	Left	Temporal lobe, frontal lobe, basal ganglia	Yes
MCS23	48	M	335	5	9	3	MCS	Infarction	Bilateral	Right temporal lobe, occipital lobe, bilateral basal ganglia	Yes
MCS24	54	M	34	5	9	3	MCS	Hemorrhage	Right	Frontal lobe, temporal lobe, subarachnoid hemorrhage	Yes
MCS25	56	M	233	6	15	3	MCS	Hemorrhage	Left	Temporal lobe, occipital lobe	Yes
MCS26	48	M	121	8	11	3	MCS	Hemorrhage	Left	Temporal lobe, frontal lobe, basal ganglia	Yes
MCS27	60	M	45	7	16	4	MCS	Hemorrhage	Bilateral	Temporal lobe, occipital lobe, basal ganglia	Yes
MCS28	68	M	43	7	8	3	MCS	Hemorrhage	left	Thalamus	Yes
VS1	51	M	99	7	3	2	VS	Hemorrhage	Bilateral	brain stem	Yes
VS2	51	M	121	8	4	1	VS	Hemorrhage	Left	Temporal lobe, frontal lobe, basal ganglia	Yes
VS3	50	M	111	8	4	4	VS	Hemorrhage	Right	Temporal lobe, occipital lobe	Yes
VS4	51	F	34	7	6	2	VS	Hemorrhage	Left	Temporal lobe, frontal lobe, basal ganglia	Yes
VS5	56	M	41	5	3	1	VS	Hemorrhage	Left	Temporal lobe, frontal lobe, basal ganglia	Yes
VS6	38	F	88	5	5	2	VS	Hemorrhage	Bilateral	Temporal lobe, occipital lobe, basal ganglia	Yes
VS7	53	M	56	7	5	2	VS	Hemorrhage	Bilateral	Temporal lobe, occipital lobe	Yes
VS8	67	M	224	7	3	2	VS	Hemorrhage	Left	basal ganglia, cerebellum	Yes
VS9	46	F	310	7	3	2	VS	Hemorrhage	Left	Temporal lobe, frontal lobe, basal ganglia	Yes
VS10	51	M	199	7	6	2	VS	Hemorrhage	Bilateral	brain stem	Yes
VS11	54	M	32	7	5	3	VS	Hemorrhage	Left	left Thalamus, brain stem	Yes
VS12	38	M	130	5	7	2	VS	Hemorrhage	Bilateral	Temporal lobe, occipital lobe, basal ganglia	Yes
VS13	65	M	156	5	5	2	VS	Hemorrhage	Left	Temporal lobe, frontal lobe, basal ganglia	Yes
VS14	73	F	47	5	4	2	VS	Hemorrhage	Left	Temporal lobe, occipital lobe	Yes
VS15	55	M	69	9	6	2	VS	Hemorrhage	Right	Frontal lobe, temporal lobe, subarachnoid hemorrhage	Yes
VS16	47	M	181	5	7	2	VS	Hemorrhage	Left	brain stem	Yes
VS17	60	M	133	9	3	2	VS	Hemorrhage	Right	Frontal lobe, subarachnoid hemorrhage	Yes
VS18	64	M	493	9	7	4	VS	Hemorrhage	Left	Temporal lobe, frontal lobe, basal ganglia	Yes
VS19	55	M	272	9	4	2	VS	Hemorrhage	Right	Frontal lobe, subarachnoid hemorrhage	Yes
VS20	41	M	197	9	7	2	VS	Hemorrhage	Bilateral	right frontal lobe, bilateral brain stem	Yes
VS21	66	M	345	7	6	2	VS	Hemorrhage	Bilateral	brain stem	Yes
VS22	55	M	241	7	6	2	VS	Hemorrhage	Bilateral	cerebellum	Yes
VS23	48	M	165	8	7	2	VS	Hemorrhage	Left	Temporal lobe, occipital lobe, basal ganglia	Yes
VS24	61	M	117	7	7	2	VS	Hemorrhage	Bilateral	brain stem	Yes
VS25	65	M	75	7	7	4	VS	Hemorrhage	Right	Temporal lobe, occipital lobe, basal ganglia	Yes
VS26	54	M	54	7	6	2	VS	Infarction	Right	Temporal lobe, occipital lobe, basal ganglia	Yes
VS27	55	M	60	8	5	2	VS	Hemorrhage	Left	Temporal lobe, frontal lobe, basal ganglia	Yes
VS28	48	M	151	4	4	3	VS	Hemorrhage	Bilateral	brain stem	Yes
VS29	63	M	51	5	4	2	VS	Hemorrhage	Left	Temporal lobe, occipital lobe	Yes
VS30	45	M	52	7	4	2	VS	Hemorrhage	Right	brain stem	Yes
VS31	47	M	42	7	6	2	VS	Hemorrhage	Bilateral	Temporal lobe, occipital lobe, basal ganglia	Yes
VS32	36	M	164	7	6	2	VS	Hemorrhage	Right	Temporal lobe, occipital lobe, basal ganglia	Yes
VS33	39	M	303	8	6	2	VS	Hemorrhage	Left	Temporal lobe, frontal lobe, basal ganglia	Yes
VS34	50	M	335	6	6	2	VS	Hemorrhage	Bilateral	brain stem	Yes
VS35	56	M	34	7	7	3	VS	Hemorrhage	Right	Frontal lobe, subarachnoid hemorrhage	Yes
VS36	62	M	123	8	4	2	VS	Hemorrhage	Left	Temporal lobe, occipital lobe, basal ganglia	Yes
VS37	46	M	180	7	4	2	VS	Hemorrhage	Bilateral	Right temporal lobe, occipital lobe, bilateral basal ganglia	Yes
VS38	44	M	111	7	6	2	VS	Hemorrhage	Bilateral	temporal lobe, subarachnoid hemorrhage	Yes
VS39	34	M	145	6	6	2	VS	Hemorrhage	Bilateral	cerebellum	Yes
VS101	55	M	334	9	5	2	VS	Hemorrhage	Right	right basal ganglia, thalamus	No
VS102	51	M	69	7	6	2	VS	Hemorrhage	Right	Temporal lobe, occipital lobe, basal ganglia	No
VS103	61	M	58	9	3	2	VS	Hemorrhage	Bilateral	Frontal lobe, temporal lobe, subarachnoid hemorrhage	No
VS111	54	M	203	6	6	2	VS	Hemorrhage	Left	Temporal lobe, occipital lobe	No
VS112	55	F	186	6	7	2	VS	Hemorrhage	Right	Frontal lobe, corpus callosum, bilateral thalamus, brain stem	No
VS113	73	M	187	7	5	2	VS	Hemorrhage	Bilateral	Right temporal lobe, occipital lobe, bilateral basal ganglia	No
VS114	54	M	31	5	6	2	VS	Hemorrhage	Left	Occipital lobe	Temporal lobe, occipital lobe
VS115	62	F	58	5	7	2	VS	Hemorrhage	Bilateral	Right temporal lobe, occipital lobe, bilateral basal ganglia	No
VS116	74	M	221	6	5	2	VS	Hemorrhage	Bilateral	Temporal lobe, occipital lobe, basal ganglia	No
VS117	66	M	69	8	6	2	VS	Hemorrhage	Left	Temporal lobe, frontal lobe, basal ganglia	No
VS118	66	M	39	7	6	2	VS	Hemorrhage	Right	Frontal lobe, subarachnoid hemorrhage	No
VS119	59	M	310	7	8	2	VS	Hemorrhage	Bilateral	left temporal lobe, occipital lobe, bilateral basal ganglia	No
VS120	49	M	55	7	6	1	VS	Hemorrhage	Right	Frontal lobe, subarachnoid hemorrhage	No
VS121	52	M	32	8	6	1	VS	Hemorrhage	Bilateral	Frontal lobe, temporal lobe, subarachnoid hemorrhage	No
VS122	46	M	33	8	6	2	VS	Hemorrhage	Left/right	Right frontal lobe, left occipital lobe	No
VS123	67	M	53	6	6	2	VS	Hemorrhage	Left	Temporal lobe, occipital lobe	No
VS124	37	M	99	7	4	2	VS	Hemorrhage	Right	Frontal lobe, subarachnoid hemorrhage	No
VS125	51	M	659	7	6	2	VS	Hemorrhage	Right	Temporal lobe, occipital lobe, basal ganglia	No
VS126	64	M	32	4	5	2	VS	Hemorrhage	Bilateral	Right temporal lobe, occipital lobe, bilateral basal ganglia	No
VS127	45	M	116	7	6	2	VS	Hemorrhage	Left	Temporal lobe, frontal lobe, basal ganglia	No
VS128	39	M	284	7	6	2	VS	Infarction	Bilateral	Left basal ganglia, bilateral thalamus	No
VS129	36	M	33	7	4	2	VS	Hemorrhage	Bilateral	cerebellum	No
VS130	64	F	66	5	4	2	VS	Hemorrhage	Left	bilateral thalamus, brain stem	No
VS131	55	M	190	5	7	2	VS	Hemorrhage	Right	Frontal lobe, corpus callosum, bilateral thalamus, brain stem	No
VS132	55	M	135	6	4	2	VS	Hemorrhage	Bilateral	Temporal lobe, occipital lobe, basal ganglia	No
VS133	47	F	65	5	3	1	VS	Hemorrhage	Bilateral	Right temporal lobe, occipital lobe, bilateral basal ganglia	No
VS134	51	M	41	8	1	2	VS	Hemorrhage	Left/right	Right temporal lobe, left occipital lobe	No
VS135	67	M	45	7	3	1	VS	Hemorrhage	Right	Frontal lobe, temporal lobe, subarachnoid hemorrhage	No
VS136	30	F	66	5	4	2	VS	Hemorrhage	Left	Temporal lobe, frontal lobe, basal ganglia	No
VS137	50	M	60	7	5	2	VS	Hemorrhage	Left	Temporal lobe, frontal lobe, basal ganglia	No
VS138	66	M	57	7	7	2	VS	Hemorrhage	Left	Frontal lobe, temporal lobe, subarachnoid hemorrhage	No
