# Supplementary material for: Sleep patterns correlates with the efficacy of tDCS on post-stroke patients with prolonged disorders of consciousness
Source: J Transl Med. 2022 Dec 15;20:601. doi: 10.1186/s12967-022-03710-2 (PMC9756665; doi:10.1186/s12967-022-03710-2)
Supplement: Supplementary file 2 — Additional file 2. Scale scores and sleep cycles of patients enrolled in the intervention. [file 12967_2022_3710_MOESM2_ESM.xlsx]

## Sheet: Sheet1
	Number	Age	sex	Duration (day)	GCS	CRS-R (total)	A	V	M	O	C	R	state	state-6 months	Number	SPT	TST	Sleep efficiency	TWT	Sleep latency	N1 latency	N2 latency	SWS latency	REM latency	Wake	N1	N2	SWS	REM	Wake（T）	N1（T）	N2(T)	SWS(T)	REM(T)	Wake(SPT)%	N1(SPT)%	N2(SPT)%	SWS(SPT)%	REM(SPT)%	Frequency of apnea	hypopnea	periodic leg movement in sleep	snore	Spontaneous awakening
Sham group1 （with sleep cycles）	S1_1	54	F	272	6	7	1	1	2	1	0	2	VS		S0	595.5	503	83.8	97	4.5	4.5	10	0	212.5	92.5	27	373.5	0	102.5	4	4	9	0	7	15.5	4.5	62.7	0	17.2	1	62	12	62	128
	S1_2	38	M	130	9	4	0	0	2	1	0	1	VS		S0	597.5	530.5	88.4	69.5	0	0	0	0	196	67	35	309.5	142	44	5	5	9	4	3	11.2	5.9	60.2	15.4	7.4	0	0	0	0	334
	S1_3	65	M	345	7	5	0	0	2	1	0	2	VS		S0	464.5	393	65.5	207	124	124	127	148	57.5	71.5	12	199.5	92.5	89	2	3	10	4	4	15.4	2.6	42.9	19.9	19.2	0	0	0	0	191
	S1_4	61	M	104	9	8	1	1	2	2	0	2	VS		S0	140.5	119.5	19.9	480.5	223.5	223.5	241	0	31.5	21	28	49.5	20	22	2	3	4	0	1	14.9	19.9	49.5	0	15.7	0	0	0	0	75
	S1_5	73	F	47	6	4	0	0	2	1	0	1	VS		S0	595.5	306.5	51.1	293.5	0	0	0	0	0	289	20	185	101.5	0	4	4	8	5	0	48.5	3.4	31.1	17	0	0	0	0	0	328
	S1_6	55	M	241	6	6	1	0	2	1	0	2	VS		S0	534	507.5	84.6	92.5	66	66	75.5	127.5	121	26.5	20	340.5	101	46	2	3	11	6	3	5	3.7	63.8	18.9	8.6	0	0	0	0	347
	S1_7	67	M	86	7	5	0	0	2	1	0	2	VS		S0	216.5	84	14	516	69	69	74	0	25.5	132.5	30.5	45	0	8.5	5	6	5	0	1	61.2	14.1	20.8	0	3.9	0	0	0	0	40
	S1_8	47	M	165	5	7	1	1	2	1	0	2	VS		S0	478	44.5	7.4	555.5	122	122	127	0	0	433.5	18	26.5	0	0	2	3	2	0	0	90.7	3.8	5.5	0	0	0	0	0	0	19
	S1_9	60	M	133	5	3	0	0	1	1	0	1	VS		S0	579.5	60.5	10.1	539.5	0	0	0	0	0	519	12.5	22	9.5	16.5	2	3	3	2	2	89.6	2.2	3.8	1.6	2.8	0	0	0	0	5
	S1_10	64	M	75	6	4	1	1	1	0	0	1	VS		S0	600	600	100	0	0	0	0	0	206.5	0	0	437	48	115	0	0	4	2	2	0	0	72.8	8	19.2	0	0	0	0	102
	S2_1	54	F	282	6	7	1	1	2	1	0	2	VS	VS	S1	397.5	122	20.3	478	161	161	0	0	261.5	275.5	61.5	0	0	60.5	6	7	0	0	1	69.3	15.5	0	0	15.2	0	0	0	0	60
	S2_2	38	M	140	9	4	0	0	2	1	0	1	VS	VS	S1	597.5	530.5	88.4	69.5	0	0	0	0	196	67	35	359.5	92	44	5	5	9	4	3	11.2	5.9	60.2	15.4	7.4	0	0	0	0	334
	S2_3	65	M	355	7	6	1	0	2	1	0	2	VS	VS	S1	352.5	272	45.3	328	140	140	144.5	149	70.5	80.5	29	50.5	153.5	39	3	5	5	4	2	22.8	8.2	14.3	43.5	11.1	0	0	0	0	174
	S2_4	61	M	114	9	8	1	1	2	2	0	2	MCS	MCS	S1	140.5	119.5	19.9	480.5	223.5	223.5	241	0	31.5	21	28	69.5	0	22	2	3	4	0	1	14.9	19.9	49.5	0	15.7	0	0	0	0	75
	S2_5	73	F	57	6	7	0	0	5	1	0	1	MCS	MCS	S1	550.5	457	76.2	143	46	46	51	422.5	144	93.5	30.5	373	26	27.5	5	6	10	2	2	17	5.5	67.8	4.7	5	0	0	0	0	441
	S2_6	55	M	251	6	6	1	0	2	1	0	2	VS	VS	S1	544	415.5	69.3	184.5	26.5	26.5	32	49.5	89.5	128.5	22	210	127.5	56	3	4	11	5	4	23.6	4	38.6	23.4	10.3	0	0	0	0	208
	S2_7	67	M	96	7	6	0	0	3	1	0	2	MCS	MCS	S1	216.5	84	14	516	69	69	74	0	25.5	132.5	30.5	45	0	8.5	5	6	5	0	1	61.2	14.1	20.8	0	3.9	0	0	0	0	40
	S2_8	47	M	175	5	7	1	1	2	1	0	2	VS	VS	S1	514	252	42	348	0	0	0	0	0	262	47.5	144.5	60	0	9	9	9	3	0	51	9.2	28.1	11.7	0	0	0	0	0	117
	S2_9	60	M	143	5	3	0	0	1	1	0	1	VS	VS	S1	372	80.5	13.4	519.5	103.5	103.5	108.5	0	40	291.5	8	54	0	18.5	1	2	2	0	1	78.4	2.2	14.5	0	5	0	0	0	0	23
	S2_10	64	M	85	6	5	1	1	1	0	0	2	VS	VS	S1	600	600	100	0	4.5	4.5	4.5	104.5	39.5	0	4.5	467.5	58	70	0	0	6	2	3	0	0.7	77.9	9.7	11.7	0	0	0	0	465
Sham group2 （without sleep cycles）	S3_1	54	M	203	7	6	1	0	2	1	0	2	VS		S0	600	600	100	0	0	0	0	0	0	0	0	0	600	0	0	0	0	0	0	0	0	0	100	0	0	0	0	0	320
	S3_2	62	F	186	7	7	1	1	2	1	0	2	VS		S0	600	600	100	0	0	0	0	0	0	0	0	0	600	0	0	0	0	0	0	0	0	0	100	0	0	0	0	0	167
	S3_3	74	M	221	7	5	0	0	2	1	0	2	VS		S0	0	0	0	600	0	0	0	0	0	0	0	0	0	0	0	0	0	0	0	0	0	0	0	0	0	0	0	0	0
	S3_4	67	M	69	8	6	0	1	2	1	0	2	VS		S0	600	600	100	0	0	0	0	0	0	0	0	0	600	0	0	0	0	0	0	0	0	0	100	0	0	0	0	0	458
	S3_5	59	M	310	8	6	1	0	2	1	0	2	VS		S0	599	599	99.9	0.6	0	0	0	0	0	0	0	0	599	0	0	0	0	0	0	0	0	0	100	0	0	0	0	0	238
	S3_6	50	M	335	6	5	0	0	2	1	0	2	VS		S0	600	600	100	0	0	0	0	0	0	0	0	0	600	0	0	0	0	0	0	0	0	0	100	0	0	0	0	0	551
	S4_7	45	M	265	8	7	1	1	2	1	0	2	VS		S1	600	600	100	0	0	0	0	0	0	0	0	0	600	0	0	0	0	0	0	0	0	0	100	0	0	0	0	0	333
	S4_1	54	M	213	7	6	1	0	2	1	0	2	VS	VS	S1	600	600	100	0	0	0	0	0	0	0	0	0	600	0	0	0	0	0	0	0	0	0	100	0	0	0	0	0	578
	S4_2	62	F	196	7	7	1	1	2	1	0	2	VS	VS	S1	600	600	100	0	0	0	0	0	0	0	0	0	600	0	0	0	0	0	0	0	0	0	100	0	0	0	0	0	156
	S4_3	74	M	231	7	6	0	1	2	1	0	2	VS	VS	S1	0	0	0	600	0	0	0	0	0	0	0	0	0	0	0	0	0	0	0	0	0	0	0	0	0	0	0	0	0
	S4_4	67	M	79	8	6	0	1	2	1	0	2	VS	VS	S1	600	600	100	0	0	0	0	0	0	0	0	0	600	0	0	0	0	0	0	0	0	0	100	0	0	0	0	0	458
	S4_5	59	M	320	8	8	1	0	4	1	0	2	VS	death	S1	600	600	100	0	0	0	0	0	0	0	0	0	600	0	0	0	0	0	0	0	0	0	100	0	0	0	0	0	74
	S4_6	50	M	345	6	5	0	0	2	1	0	2	VS	VS	S1	600	417	69.5	183	0	157.5	54	201.5	0	183	31	126	260	0	5	5	8	5	0	30.5	5.2	21	43.3	0	0	0	0	0	169
	S4_7	45	M	275	8	7	1	1	2	1	0	2	VS	VS	S1	600	600	100	0	0	0	0	0	0	0	0	0	600	0	0	0	0	0	0	0	0	0	100	0	0	0	0	0	66
tDCS group（without sleep cycles）	T3_1	39	M	267	7	6	1	0	2	1	0	2	VS		T0	599.8	599.8	100	0	0	0	0	0	0	0	0	0	599.8	0	0	0	0	0	0	0	0	0	100	0	0	0	0	0	507
	T3_2	36	M	301	4	4	0	0	1	1	0	2	VS		T0	600	600	100	0	0	0	0	0	0	0	0	0	600	0	0	0	0	0	0	0	0	0	100	0	0	0	0	0	683
	T3_3	49	M	292	7	7	1	1	2	1	0	2	VS		T0	600	600	100	0	0	0	0	0	0	0	0	527.5	72.5	0	0	0	3	3	0	0	0	87.9	12.1	0	2	0	7	21	232
	T3_4	51	M	69	7	6	1	0	2	1	0	2	VS		T0	600	600	100	0	0	0	0	0	0	0	0	0	600	0	0	0	0	0	0	0	0	0	100	0	0	0	0	0	683
	T3_5	55	M	39	7	7	1	1	2	1	0	2	VS		T0	600	600	100	0	0	0	0	0	0	0	0	0	600	0	0	0	0	0	0	0	0	0	100	0	0	0	0	0	683
	T3_6	45	M	310	5	6	0	1	2	1	0	2	VS		T0	600	600	100	0	0	0	0	0	0	0	0	0	600	0	0	0	0	0	0	0	0	0	100	0	0	0	0	0	383
	T3_7	60	M	55	5	8	1	2	2	1	0	2	VS		T0	600	600	100	0	0	0	0	0	0	0	0	0	600	0	0	0	0	0	0	0	0	0	100	0	0	0	0	0	788
	T3_8	49	M	71	7	7	1	1	2	1	0	2	VS		T0	600	600	100	0	0	0	0	0	0	0	0	0	600	0	0	0	0	0	0	0	0	0	100	0	0	0	0	0	222
	T3_9	47	M	284	7	6	1	0	2	1	0	2	VS		T0	600	600	100	0	0	0	0	0	0	0	0	0	600	0	0	0	0	0	0	0	0	0	100	0	0	0	0	0	321
	T3_10	56	M	33	7	6	0	1	2	1	0	2	VS		T0	600	600	100	0	0	0	0	0	0	0	0	0	600	0	0	0	0	0	0	0	0	0	100	0	0	0	0	0	365
	T4_1	39	M	277	7	6	1	0	2	1	0	2	VS	VS		377	377	62.8	223	0	0	0	0	61	0	0	288.5	0	88.5	0	0	4	0	4	0	0	76.5	0	23.5	0	0	0	0	339
	T4_2	36	M	311	4	4	0	0	1	1	0	2	VS	VS	T1	600	600	100	0	0	0	0	0	0	0	0	0	600	0	0	0	0	0	0	0	0	0	100	0	0	0	0	0	683
	T4_3	49	M	302	7	7	1	1	2	1	0	2	VS	VS	T1	558	498.5	83.1	101.5	17	17	22.5	320.5	121.5	59.5	12.5	397	9	80	1	2	6	1	3	10.7	2.2	71.1	1.6	14.3	0	0	7	18	162
	T4_4	51	M	79	7	6	1	0	2	1	0	2	VS	VS	T1	600	600	100	0	0	0	0	0	0	0	0	0	600	0	0	0	0	0	0	0	0	0	100	0	0	0	0	0	522
	T4_5	55	M	49	7	7	1	1	2	1	0	2	VS	VS	T1	600	600	100	0	0	0	0	0	0	0	0	0	600	0	0	0	0	0	0	0	0	0	100	0	0	0	0	0	683
	T4_6	45	M	320	5	6	0	1	2	1	0	2	VS	VS	T1	600	600	100	0	0	0	0	0	0	0	0	0	600	0	0	0	0	0	0	0	0	0	100	0	0	0	0	0	383
	T4_7	60	M	65	5	15	3	3	5	1	1	2	MCS	MCS	T1	600	576	96	24	0	0	0	0	0	24	17	446	59.5	53.5	3	3	8	4	3	4	2.8	74.3	9.9	8.9	0	0	0	0	816
	T4_8	49	M	81	7	7	1	1	2	1	0	2	VS	VS	T1	600	600	100	0	0	0	0	0	0	0	0	0	600	0	0	0	0	0	0	0	0	0	100	0	0	0	0	0	245
	T4_9	47	M	294	7	6	1	0	2	1	0	2	VS	VS	T1	600	576	96	24	0	0	0	0	0	24	17	446	59.5	53.5	3	3	8	4	3	4	2.8	74.3	9.9	8.9	0	0	0	0	651
	T4_10	36	M	43	7	6	0	1	2	1	0	2	VS	VS	T1	600	600	100	0	0	0	0	0	0	0	0	0	600	0	0	0	0	0	0	0	0	0	100	0	0	0	0	0	421
tDCS group （with sleep cycles）	T1_1	73	M	202	7	8	1	2	2	1	0	2	VS			353	332	55.3	268	247	247	251.5	289	163	21	9	239.5	37.5	46	1	2	7	2	3	5.9	2.5	67.8	10.6	13	0	0	2	230	49
	T1_2	47	M	157	8	6	0	1	2	1	0	2	VS		T0	572.5	205.5	34.2	394.5	0	0	0	0	0	367	36	90	30.5	49	6	6	6	2	1	64.1	6.3	15.7	5.3	8.6	0	0	3	0	11
	T1_3	54	M	247	7	5	0	0	2	1	0	2	VS		T0	600	427	87.8	73	0	0	0	0	259.5	73	37	145	174	71	3	4	7	2	2	12.2	6.2	57.5	12.3	11.8	0	0	0	0	478
	T1_4	56	M	53	7	7	1	2	1	1	0	2	VS		T0	455	279	46.5	321	137	137	140	172	44.5	176	15	212	33	19	3	4	7	2	4	38.7	3.3	46.6	7.3	4.2	0	0	0	0	50
	T1_5	55	M	99	7	5	0	0	2	1	0	2	VS		T0	302	302	50.3	298	154.5	154.5	162.5	0	116	0	8	226	0	68	0	1	5	0	4	0	2.6	74.8	0	22.5	0	0	0	0	254
	T1_6	48	M	659	8	4	0	0	1	1	0	2	VS		T0	484	203	33.8	397	43	43	51.5	292.5	197	281	46.5	93	22	41.5	3	4	4	1	2	58.1	9.6	19.2	4.5	8.6	0	0	0	0	96
	T1_7	63	M	32	4	4	0	0	1	1	0	2	VS		T0	334	285	47.5	315	0	0	0	0	0	49	8.5	209.5	51.5	15.5	2	2	5	3	1	14.7	2.5	62.7	15.4	4.6	0	0	0	0	97
	T1_8	45	M	116	5	4	0	0	1	1	0	2	VS		T0	516	273.5	45.6	326.5	19.5	19.5	24.5	40.5	133.5	242.5	21.5	117	81.5	53.5	3	4	7	2	3	47	4.2	22.7	15.8	10.4	0	0	0	0	99
	T2_1	73	M	212	7	13	3	2	5	1	0	2	MCS	MCS	T1	498	481	80.2	119	96.5	96.5	101	248.5	59.5	17	9.5	408.5	35.5	27.5	1	2	6	2	2	3.4	1.9	82	7.1	5.5	0	0	13	216	154
	T2_2	47	M	167	8	9	0	1	5	1	0	2	MCS	MCS	T1	579.5	161.5	26.9	438.5	0	0	0	0	0	418	30	70.5	41.5	19.5	6	6	7	1	2	72.1	5.2	12.2	7.2	3.4	0	0	0	10	14
	T2_3	54	M	257	7	7	0	2	2	1	0	2	MCS	MCS	T1	600	527	87.8	73	0	0	0	0	259.5	73	37	345	74	71	3	4	7	2	2	12.2	6.2	57.5	12.3	11.8	0	0	0	0	478
	T2_4	56	M	63	7	14	2	3	5	2	0	2	MCS	MCS	T1	563.5	563.5	93.9	26.5	31.5	31.5	86.5	137	373	0	72	286.5	102	13	0	2	7	6	1	0	12.8	50.8	34.1	2.3	0	0	0	37	69
	T2_5	55	M	109	7	7	2	0	2	1	0	2	VS	VS	T1	549	480.5	80.1	119.5	0	0	0	0	17.5	68.5	8	372.5	0	100	1	1	5	0	6	12.5	1.5	67.9	0	18.2	0	0	0	0	764
	T2_6	48	M	669	8	7	1	0	3	1	0	2	MCS	MCS	T1	600	600	100	0	0	0	0	0	114.5	0	16.5	483.5	52	48	0	0	6	2	3	0	2.7	80.6	8.7	8	0	0	0	0	599
	T2_7	63	M	42	4	4	0	0	1	1	0	2	VS	VS	T1	519.5	388	64.7	212	4	4	11	162	322.5	131.5	52.5	244	48	43.5	8	9	11	1	3	25.3	10.1	47	9.2	8.4	0	0	0	0	118
	T2_8	45	M	126	5	4	0	0	1	1	0	2	VS	VS	T1	551	524	87.3	76	49	49	51	146	68.5	27	11	255.5	139.5	118	1	2	10	4	4	4.9	2	46.4	25.3	21.4	0	0	19	134	368
